# Supplementary material for: Enhancing human activity recognition with machine learning: insights from smartphone accelerometer and magnetometer data
Source: PeerJ Comput Sci. 2025 Sep 15;11:e3137. doi: 10.7717/peerj-cs.3137 (PMC12453735; doi:10.7717/peerj-cs.3137)
Supplement: Supplemental Information 1 [file peerj-cs-11-3137-s001.zip]

Archive with 404 entries (339 files):
- FeatureExtraction/
- __MACOSX/._FeatureExtraction
- FeatureExtraction/manifest.mf
- __MACOSX/FeatureExtraction/._manifest.mf
- FeatureExtraction/.DS_Store
- __MACOSX/FeatureExtraction/._.DS_Store
- FeatureExtraction/test/
- __MACOSX/FeatureExtraction/._test
- FeatureExtraction/build.xml
- __MACOSX/FeatureExtraction/._build.xml
- FeatureExtraction/libs/
- __MACOSX/FeatureExtraction/._libs
- FeatureExtraction/__MACOSX/
- __MACOSX/FeatureExtraction/.___MACOSX
- FeatureExtraction/nbproject/
- __MACOSX/FeatureExtraction/._nbproject
- FeatureExtraction/build/
- __MACOSX/FeatureExtraction/._build
- FeatureExtraction/src/
- __MACOSX/FeatureExtraction/._src
- FeatureExtraction/libs/jaudio/
- __MACOSX/FeatureExtraction/libs/._jaudio
- FeatureExtraction/libs/math3/
- __MACOSX/FeatureExtraction/libs/._math3
- FeatureExtraction/libs/jtransforms/
- __MACOSX/FeatureExtraction/libs/._jtransforms
- FeatureExtraction/libs/audioprocessing/
- __MACOSX/FeatureExtraction/libs/._audioprocessing
- FeatureExtraction/__MACOSX/results/
- __MACOSX/FeatureExtraction/__MACOSX/._results
- FeatureExtraction/nbproject/build-impl.xml
- __MACOSX/FeatureExtraction/nbproject/._build-impl.xml
- FeatureExtraction/nbproject/project.properties
- __MACOSX/FeatureExtraction/nbproject/._project.properties
- FeatureExtraction/nbproject/genfiles.properties
- __MACOSX/FeatureExtraction/nbproject/._genfiles.properties
- FeatureExtraction/nbproject/project.xml
- __MACOSX/FeatureExtraction/nbproject/._project.xml
- FeatureExtraction/nbproject/private/
- __MACOSX/FeatureExtraction/nbproject/._private
- FeatureExtraction/build/classes/
- __MACOSX/FeatureExtraction/build/._classes
- FeatureExtraction/src/featureextractionfinal/
- __MACOSX/FeatureExtraction/src/._featureextractionfinal
- FeatureExtraction/libs/jaudio/jaudio-1.0.4.jar
- __MACOSX/FeatureExtraction/libs/jaudio/._jaudio-1.0.4.jar
- FeatureExtraction/libs/math3/commons-math3-3.6.1.jar
- __MACOSX/FeatureExtraction/libs/math3/._commons-math3-3.6.1.jar
- FeatureExtraction/libs/jtransforms/JTransforms-3.1-with-dependencies.jar
- __MACOSX/FeatureExtraction/libs/jtransforms/._JTransforms-3.1-with-dependencies.jar
- FeatureExtraction/libs/audioprocessing/audio-processing-1.3.5.jar
- __MACOSX/FeatureExtraction/libs/audioprocessing/._audio-processing-1.3.5.jar
- FeatureExtraction/__MACOSX/results/downstairs/
- __MACOSX/FeatureExtraction/__MACOSX/results/._downstairs
- FeatureExtraction/__MACOSX/results/upstairs/
- __MACOSX/FeatureExtraction/__MACOSX/results/._upstairs
- FeatureExtraction/__MACOSX/results/standing/
- __MACOSX/FeatureExtraction/__MACOSX/results/._standing
- FeatureExtraction/nbproject/private/private.properties
- __MACOSX/FeatureExtraction/nbproject/private/._private.properties
- FeatureExtraction/nbproject/private/private.xml
- __MACOSX/FeatureExtraction/nbproject/private/._private.xml
- FeatureExtraction/nbproject/private/config.properties
- __MACOSX/FeatureExtraction/nbproject/private/._config.properties
- FeatureExtraction/build/classes/.netbeans_update_resources
- __MACOSX/FeatureExtraction/build/classes/._.netbeans_update_resources
- FeatureExtraction/build/classes/.netbeans_automatic_build
- __MACOSX/FeatureExtraction/build/classes/._.netbeans_automatic_build
- FeatureExtraction/build/classes/featureextractionfinal/
- __MACOSX/FeatureExtraction/build/classes/._featureextractionfinal
- FeatureExtraction/build/classes/com/
- __MACOSX/FeatureExtraction/build/classes/._com
- FeatureExtraction/src/featureextractionfinal/running/
- __MACOSX/FeatureExtraction/src/featureextractionfinal/._running
- FeatureExtraction/src/featureextractionfinal/going_down_stairs/
- __MACOSX/FeatureExtraction/src/featureextractionfinal/._going_down_stairs
- FeatureExtraction/src/featureextractionfinal/classroom/
- __MACOSX/FeatureExtraction/src/featureextractionfinal/._classroom
- FeatureExtraction/src/featureextractionfinal/library/
- __MACOSX/FeatureExtraction/src/featureextractionfinal/._library
- FeatureExtraction/src/featureextractionfinal/walking/
- __MACOSX/FeatureExtraction/src/featureextractionfinal/._walking
- FeatureExtraction/src/featureextractionfinal/street/
- __MACOSX/FeatureExtraction/src/featureextractionfinal/._street
- FeatureExtraction/src/featureextractionfinal/sleeping_bedroom/
- __MACOSX/FeatureExtraction/src/featureextractionfinal/._sleeping_bedroom
- FeatureExtraction/src/featureextractionfinal/gym/
- __MACOSX/FeatureExtraction/src/featureextractionfinal/._gym
- FeatureExtraction/src/featureextractionfinal/going_up_stairs/
- __MACOSX/FeatureExtraction/src/featureextractionfinal/._going_up_stairs
- FeatureExtraction/src/featureextractionfinal/standing/
- __MACOSX/FeatureExtraction/src/featureextractionfinal/._standing
- FeatureExtraction/src/featureextractionfinal/watching_tv/
- __MACOSX/FeatureExtraction/src/featureextractionfinal/._watching_tv
- FeatureExtraction/src/featureextractionfinal/bar/
- __MACOSX/FeatureExtraction/src/featureextractionfinal/._bar
- FeatureExtraction/src/featureextractionfinal/kitchen/
- __MACOSX/FeatureExtraction/src/featureextractionfinal/._kitchen
- FeatureExtraction/src/featureextractionfinal/hall/
- __MACOSX/FeatureExtraction/src/featureextractionfinal/._hall
- FeatureExtraction/src/featureextractionfinal/driving/
- __MACOSX/FeatureExtraction/src/featureextractionfinal/._driving
- FeatureExtraction/src/featureextractionfinal/base/
- __MACOSX/FeatureExtraction/src/featureextractionfinal/._base
- FeatureExtraction/__MACOSX/results/downstairs/a._ccelerometer_magnetometer_gyroscope.txt
- __MACOSX/FeatureExtraction/__MACOSX/results/downstairs/._a._ccelerometer_magnetometer_gyroscope.txt
- FeatureExtraction/__MACOSX/results/upstairs/a._ccelerometer_magnetometer_gyroscope.txt
- __MACOSX/FeatureExtraction/__MACOSX/results/upstairs/._a._ccelerometer_magnetometer_gyroscope.txt
- FeatureExtraction/__MACOSX/results/standing/a._ccelerometer_distance.txt
- __MACOSX/FeatureExtraction/__MACOSX/results/standing/._a._ccelerometer_distance.txt
- FeatureExtraction/build/classes/featureextractionfinal/running/
- __MACOSX/FeatureExtraction/build/classes/featureextractionfinal/._running
- FeatureExtraction/build/classes/featureextractionfinal/going_down_stairs/
- __MACOSX/FeatureExtraction/build/classes/featureextractionfinal/._going_down_stairs
- FeatureExtraction/build/classes/featureextractionfinal/classroom/
- __MACOSX/FeatureExtraction/build/classes/featureextractionfinal/._classroom
- FeatureExtraction/build/classes/featureextractionfinal/library/
- __MACOSX/FeatureExtraction/build/classes/featureextractionfinal/._library
- FeatureExtraction/build/classes/featureextractionfinal/walking/
- __MACOSX/FeatureExtraction/build/classes/featureextractionfinal/._walking
- FeatureExtraction/build/classes/featureextractionfinal/street/
- __MACOSX/FeatureExtraction/build/classes/featureextractionfinal/._street
- FeatureExtraction/build/classes/featureextractionfinal/sleeping_bedroom/
- __MACOSX/FeatureExtraction/build/classes/featureextractionfinal/._sleeping_bedroom
- FeatureExtraction/build/classes/featureextractionfinal/gym/
- __MACOSX/FeatureExtraction/build/classes/featureextractionfinal/._gym
- FeatureExtraction/build/classes/featureextractionfinal/going_up_stairs/
- __MACOSX/FeatureExtraction/build/classes/featureextractionfinal/._going_up_stairs
- FeatureExtraction/build/classes/featureextractionfinal/standing/
- __MACOSX/FeatureExtraction/build/classes/featureextractionfinal/._standing
- FeatureExtraction/build/classes/featureextractionfinal/watching_tv/
- __MACOSX/FeatureExtraction/build/classes/featureextractionfinal/._watching_tv
- FeatureExtraction/build/classes/featureextractionfinal/bar/
- __MACOSX/FeatureExtraction/build/classes/featureextractionfinal/._bar
- FeatureExtraction/build/classes/featureextractionfinal/kitchen/
- __MACOSX/FeatureExtraction/build/classes/featureextractionfinal/._kitchen
- FeatureExtraction/build/classes/featureextractionfinal/hall/
- __MACOSX/FeatureExtraction/build/classes/featureextractionfinal/._hall
- FeatureExtraction/build/classes/featureextractionfinal/driving/
- __MACOSX/FeatureExtraction/build/classes/featureextractionfinal/._driving
- FeatureExtraction/build/classes/featureextractionfinal/base/
- __MACOSX/FeatureExtraction/build/classes/featureextractionfinal/._base
- FeatureExtraction/build/classes/com/ubi/
- __MACOSX/FeatureExtraction/build/classes/com/._ubi
- FeatureExtraction/src/featureextractionfinal/running/FeatureExtractionAccelerometerMagnetometer.java
- __MACOSX/FeatureExtraction/src/featureextractionfinal/running/._FeatureExtractionAccelerometerMagnetometer.java
- FeatureExtraction/src/featureextractionfinal/running/FeatureExtractionAccelerometer.java
- __MACOSX/FeatureExtraction/src/featureextractionfinal/running/._FeatureExtractionAccelerometer.java
- FeatureExtraction/src/featureextractionfinal/running/FeatureExtractionAccelerometerMagnetometerGyroscope.java
- __MACOSX/FeatureExtraction/src/featureextractionfinal/running/._FeatureExtractionAccelerometerMagnetometerGyroscope.java
- FeatureExtraction/src/featureextractionfinal/going_down_stairs/FeatureExtractionAccelerometerMagnetometer.java
- __MACOSX/FeatureExtraction/src/featureextractionfinal/going_down_stairs/._FeatureExtractionAccelerometerMagnetometer.java
- FeatureExtraction/src/featureextractionfinal/going_down_stairs/FeatureExtractionAccelerometer.java
- __MACOSX/FeatureExtraction/src/featureextractionfinal/going_down_stairs/._FeatureExtractionAccelerometer.java
- FeatureExtraction/src/featureextractionfinal/going_down_stairs/FeatureExtractionAccelerometerMagnetometerGyroscope.java
- __MACOSX/FeatureExtraction/src/featureextractionfinal/going_down_stairs/._FeatureExtractionAccelerometerMagnetometerGyroscope.java
- FeatureExtraction/src/featureextractionfinal/classroom/FeatureExtractionSound.java
- __MACOSX/FeatureExtraction/src/featureextractionfinal/classroom/._FeatureExtractionSound.java
- FeatureExtraction/src/featureextractionfinal/library/FeatureExtractionSound.java
- __MACOSX/FeatureExtraction/src/featureextractionfinal/library/._FeatureExtractionSound.java
- FeatureExtraction/src/featureextractionfinal/walking/FeatureExtractionAccelerometerMagnetometer.java
- __MACOSX/FeatureExtraction/src/featureextractionfinal/walking/._FeatureExtractionAccelerometerMagnetometer.java
- FeatureExtraction/src/featureextractionfinal/walking/FeatureExtractionAccelerometer.java
- __MACOSX/FeatureExtraction/src/featureextractionfinal/walking/._FeatureExtractionAccelerometer.java
- FeatureExtraction/src/featureextractionfinal/walking/FeatureExtractionAccelerometerMagnetometerGyroscope.java
- __MACOSX/FeatureExtraction/src/featureextractionfinal/walking/._FeatureExtractionAccelerometerMagnetometerGyroscope.java
- FeatureExtraction/src/featureextractionfinal/street/FeatureExtractionSound.java
- __MACOSX/FeatureExtraction/src/featureextractionfinal/street/._FeatureExtractionSound.java
- FeatureExtraction/src/featureextractionfinal/sleeping_bedroom/FeatureExtractionAccelerometerMagnetometer.java
- __MACOSX/FeatureExtraction/src/featureextractionfinal/sleeping_bedroom/._FeatureExtractionAccelerometerMagnetometer.java
- FeatureExtraction/src/featureextractionfinal/sleeping_bedroom/FeatureExtractionAccelerometerDistance.java
- __MACOSX/FeatureExtraction/src/featureextractionfinal/sleeping_bedroom/._FeatureExtractionAccelerometerDistance.java
- FeatureExtraction/src/featureextractionfinal/sleeping_bedroom/FeatureExtractionSound.java
- __MACOSX/FeatureExtraction/src/featureextractionfinal/sleeping_bedroom/._FeatureExtractionSound.java
- FeatureExtraction/src/featureextractionfinal/sleeping_bedroom/FeatureExtractionAccelerometerMagnetometerDistance.java
- __MACOSX/FeatureExtraction/src/featureextractionfinal/sleeping_bedroom/._FeatureExtractionAccelerometerMagnetometerDistance.java
- FeatureExtraction/src/featureextractionfinal/sleeping_bedroom/FeatureExtractionAccelerometerMagnetometerGyroscopeDistance.java
- __MACOSX/FeatureExtraction/src/featureextractionfinal/sleeping_bedroom/._FeatureExtractionAccelerometerMagnetometerGyroscopeDistance.java
- FeatureExtraction/src/featureextractionfinal/sleeping_bedroom/FeatureExtractionAccelerometerMagnetometerGyroscope.java
- __MACOSX/FeatureExtraction/src/featureextractionfinal/sleeping_bedroom/._FeatureExtractionAccelerometerMagnetometerGyroscope.java
- FeatureExtraction/src/featureextractionfinal/gym/FeatureExtractionSound.java
- __MACOSX/FeatureExtraction/src/featureextractionfinal/gym/._FeatureExtractionSound.java
- FeatureExtraction/src/featureextractionfinal/going_up_stairs/FeatureExtractionAccelerometerMagnetometer.java
- __MACOSX/FeatureExtraction/src/featureextractionfinal/going_up_stairs/._FeatureExtractionAccelerometerMagnetometer.java
- FeatureExtraction/src/featureextractionfinal/going_up_stairs/FeatureExtractionAccelerometer.java
- __MACOSX/FeatureExtraction/src/featureextractionfinal/going_up_stairs/._FeatureExtractionAccelerometer.java
- FeatureExtraction/src/featureextractionfinal/going_up_stairs/FeatureExtractionAccelerometerMagnetometerGyroscope.java
- __MACOSX/FeatureExtraction/src/featureextractionfinal/going_up_stairs/._FeatureExtractionAccelerometerMagnetometerGyroscope.java
- FeatureExtraction/src/featureextractionfinal/standing/FeatureExtractionAccelerometerMagnetometer.java
- __MACOSX/FeatureExtraction/src/featureextractionfinal/standing/._FeatureExtractionAccelerometerMagnetometer.java
- FeatureExtraction/src/featureextractionfinal/standing/FeatureExtractionAccelerometerDistance.java
- __MACOSX/FeatureExtraction/src/featureextractionfinal/standing/._FeatureExtractionAccelerometerDistance.java
- FeatureExtraction/src/featureextractionfinal/standing/FeatureExtractionAccelerometerMagnetometerDistance.java
- __MACOSX/FeatureExtraction/src/featureextractionfinal/standing/._FeatureExtractionAccelerometerMagnetometerDistance.java
- FeatureExtraction/src/featureextractionfinal/standing/FeatureExtractionAccelerometerMagnetometerGyroscopeDistance.java
- __MACOSX/FeatureExtraction/src/featureextractionfinal/standing/._FeatureExtractionAccelerometerMagnetometerGyroscopeDistance.java
- FeatureExtraction/src/featureextractionfinal/standing/FeatureExtractionAccelerometer.java
- __MACOSX/FeatureExtraction/src/featureextractionfinal/standing/._FeatureExtractionAccelerometer.java
- FeatureExtraction/src/featureextractionfinal/standing/FeatureExtractionAccelerometerMagnetometerGyroscope.java
- __MACOSX/FeatureExtraction/src/featureextractionfinal/standing/._FeatureExtractionAccelerometerMagnetometerGyroscope.java
- FeatureExtraction/src/featureextractionfinal/watching_tv/FeatureExtractionSound.java
- __MACOSX/FeatureExtraction/src/featureextractionfinal/watching_tv/._FeatureExtractionSound.java
- FeatureExtraction/src/featureextractionfinal/bar/FeatureExtractionSound.java
- __MACOSX/FeatureExtraction/src/featureextractionfinal/bar/._FeatureExtractionSound.java
- FeatureExtraction/src/featureextractionfinal/kitchen/FeatureExtractionSound.java
- __MACOSX/FeatureExtraction/src/featureextractionfinal/kitchen/._FeatureExtractionSound.java
- FeatureExtraction/src/featureextractionfinal/hall/FeatureExtractionSound.java
- __MACOSX/FeatureExtraction/src/featureextractionfinal/hall/._FeatureExtractionSound.java
- FeatureExtraction/src/featureextractionfinal/driving/FeatureExtractionAccelerometerMagnetometer.java
- __MACOSX/FeatureExtraction/src/featureextractionfinal/driving/._FeatureExtractionAccelerometerMagnetometer.java
- FeatureExtraction/src/featureextractionfinal/driving/FeatureExtractionAccelerometerDistance.java
- __MACOSX/FeatureExtraction/src/featureextractionfinal/driving/._FeatureExtractionAccelerometerDistance.java
- FeatureExtraction/src/featureextractionfinal/driving/FeatureExtractionSound.java
- __MACOSX/FeatureExtraction/src/featureextractionfinal/driving/._FeatureExtractionSound.java
- FeatureExtraction/src/featureextractionfinal/driving/FeatureExtractionAccelerometerMagnetometerDistance.java
- __MACOSX/FeatureExtraction/src/featureextractionfinal/driving/._FeatureExtractionAccelerometerMagnetometerDistance.java
- FeatureExtraction/src/featureextractionfinal/driving/FeatureExtractionAccelerometerMagnetometerGyroscopeDistance.java
- __MACOSX/FeatureExtraction/src/featureextractionfinal/driving/._FeatureExtractionAccelerometerMagnetometerGyroscopeDistance.java
- FeatureExtraction/src/featureextractionfinal/driving/FeatureExtractionAccelerometerMagnetometerGyroscope.java
- __MACOSX/FeatureExtraction/src/featureextractionfinal/driving/._FeatureExtractionAccelerometerMagnetometerGyroscope.java
- FeatureExtraction/src/featureextractionfinal/base/comirva/
- __MACOSX/FeatureExtraction/src/featureextractionfinal/base/._comirva
- FeatureExtraction/src/featureextractionfinal/base/geodesy/
- __MACOSX/FeatureExtraction/src/featureextractionfinal/base/._geodesy
- FeatureExtraction/src/featureextractionfinal/base/LowPassFilter.java
- __MACOSX/FeatureExtraction/src/featureextractionfinal/base/._LowPassFilter.java
- FeatureExtraction/build/classes/featureextractionfinal/running/FeatureExtractionAccelerometer.class
- __MACOSX/FeatureExtraction/build/classes/featureextractionfinal/running/._FeatureExtractionAccelerometer.class
- FeatureExtraction/build/classes/featureextractionfinal/running/FeatureExtractionAccelerometerMagnetometerGyroscope.class
- __MACOSX/FeatureExtraction/build/classes/featureextractionfinal/running/._FeatureExtractionAccelerometerMagnetometerGyroscope.class
- FeatureExtraction/build/classes/featureextractionfinal/running/FeatureExtractionAccelerometerMagnetometer.class
- __MACOSX/FeatureExtraction/build/classes/featureextractionfinal/running/._FeatureExtractionAccelerometerMagnetometer.class
- FeatureExtraction/build/classes/featureextractionfinal/going_down_stairs/FeatureExtractionAccelerometer.class
- __MACOSX/FeatureExtraction/build/classes/featureextractionfinal/going_down_stairs/._FeatureExtractionAccelerometer.class
- FeatureExtraction/build/classes/featureextractionfinal/going_down_stairs/FeatureExtractionAccelerometerMagnetometerGyroscope.class
- __MACOSX/FeatureExtraction/build/classes/featureextractionfinal/going_down_stairs/._FeatureExtractionAccelerometerMagnetometerGyroscope.class
- FeatureExtraction/build/classes/featureextractionfinal/going_down_stairs/FeatureExtractionAccelerometerMagnetometer.class
- __MACOSX/FeatureExtraction/build/classes/featureextractionfinal/going_down_stairs/._FeatureExtractionAccelerometerMagnetometer.class
- FeatureExtraction/build/classes/featureextractionfinal/classroom/FeatureExtractionSound.class
- __MACOSX/FeatureExtraction/build/classes/featureextractionfinal/classroom/._FeatureExtractionSound.class
- FeatureExtraction/build/classes/featureextractionfinal/library/FeatureExtractionSound.class
- __MACOSX/FeatureExtraction/build/classes/featureextractionfinal/library/._FeatureExtractionSound.class
- FeatureExtraction/build/classes/featureextractionfinal/walking/FeatureExtractionAccelerometer.class
- __MACOSX/FeatureExtraction/build/classes/featureextractionfinal/walking/._FeatureExtractionAccelerometer.class
- FeatureExtraction/build/classes/featureextractionfinal/walking/FeatureExtractionAccelerometerMagnetometerGyroscope.class
- __MACOSX/FeatureExtraction/build/classes/featureextractionfinal/walking/._FeatureExtractionAccelerometerMagnetometerGyroscope.class
- FeatureExtraction/build/classes/featureextractionfinal/walking/FeatureExtractionAccelerometerMagnetometer.class
- __MACOSX/FeatureExtraction/build/classes/featureextractionfinal/walking/._FeatureExtractionAccelerometerMagnetometer.class
- FeatureExtraction/build/classes/featureextractionfinal/street/FeatureExtractionSound.class
- __MACOSX/FeatureExtraction/build/classes/featureextractionfinal/street/._FeatureExtractionSound.class
- FeatureExtraction/build/classes/featureextractionfinal/sleeping_bedroom/FeatureExtractionAccelerometerMagnetometerGyroscopeDistance.class
- __MACOSX/FeatureExtraction/build/classes/featureextractionfinal/sleeping_bedroom/._FeatureExtractionAccelerometerMagnetometerGyroscopeDistance.class
- FeatureExtraction/build/classes/featureextractionfinal/sleeping_bedroom/FeatureExtractionAccelerometerMagnetometerDistance.class
- __MACOSX/FeatureExtraction/build/classes/featureextractionfinal/sleeping_bedroom/._FeatureExtractionAccelerometerMagnetometerDistance.class
- FeatureExtraction/build/classes/featureextractionfinal/sleeping_bedroom/FeatureExtractionAccelerometerMagnetometerGyroscope.class
- __MACOSX/FeatureExtraction/build/classes/featureextractionfinal/sleeping_bedroom/._FeatureExtractionAccelerometerMagnetometerGyroscope.class
- FeatureExtraction/build/classes/featureextractionfinal/sleeping_bedroom/FeatureExtractionAccelerometerDistance.class
- __MACOSX/FeatureExtraction/build/classes/featureextractionfinal/sleeping_bedroom/._FeatureExtractionAccelerometerDistance.class
- FeatureExtraction/build/classes/featureextractionfinal/sleeping_bedroom/FeatureExtractionSound.class
- __MACOSX/FeatureExtraction/build/classes/featureextractionfinal/sleeping_bedroom/._FeatureExtractionSound.class
- FeatureExtraction/build/classes/featureextractionfinal/sleeping_bedroom/FeatureExtractionAccelerometerMagnetometer.class
- __MACOSX/FeatureExtraction/build/classes/featureextractionfinal/sleeping_bedroom/._FeatureExtractionAccelerometerMagnetometer.class
- FeatureExtraction/build/classes/featureextractionfinal/gym/FeatureExtractionSound.class
- __MACOSX/FeatureExtraction/build/classes/featureextractionfinal/gym/._FeatureExtractionSound.class
- FeatureExtraction/build/classes/featureextractionfinal/going_up_stairs/FeatureExtractionAccelerometer.class
- __MACOSX/FeatureExtraction/build/classes/featureextractionfinal/going_up_stairs/._FeatureExtractionAccelerometer.class
- FeatureExtraction/build/classes/featureextractionfinal/going_up_stairs/FeatureExtractionAccelerometerMagnetometerGyroscope.class
- __MACOSX/FeatureExtraction/build/classes/featureextractionfinal/going_up_stairs/._FeatureExtractionAccelerometerMagnetometerGyroscope.class
- FeatureExtraction/build/classes/featureextractionfinal/going_up_stairs/FeatureExtractionAccelerometerMagnetometer.class
- __MACOSX/FeatureExtraction/build/classes/featureextractionfinal/going_up_stairs/._FeatureExtractionAccelerometerMagnetometer.class
- FeatureExtraction/build/classes/featureextractionfinal/standing/FeatureExtractionAccelerometerMagnetometerGyroscopeDistance.class
- __MACOSX/FeatureExtraction/build/classes/featureextractionfinal/standing/._FeatureExtractionAccelerometerMagnetometerGyroscopeDistance.class
- FeatureExtraction/build/classes/featureextractionfinal/standing/FeatureExtractionAccelerometerMagnetometerDistance.class
- __MACOSX/FeatureExtraction/build/classes/featureextractionfinal/standing/._FeatureExtractionAccelerometerMagnetometerDistance.class
- FeatureExtraction/build/classes/featureextractionfinal/standing/FeatureExtractionAccelerometer.class
- __MACOSX/FeatureExtraction/build/classes/featureextractionfinal/standing/._FeatureExtractionAccelerometer.class
- FeatureExtraction/build/classes/featureextractionfinal/standing/FeatureExtractionAccelerometerMagnetometerGyroscope.class
- __MACOSX/FeatureExtraction/build/classes/featureextractionfinal/standing/._FeatureExtractionAccelerometerMagnetometerGyroscope.class
- FeatureExtraction/build/classes/featureextractionfinal/standing/FeatureExtractionAccelerometerDistance.class
- __MACOSX/FeatureExtraction/build/classes/featureextractionfinal/standing/._FeatureExtractionAccelerometerDistance.class
- FeatureExtraction/build/classes/featureextractionfinal/standing/FeatureExtractionAccelerometerMagnetometer.class
- __MACOSX/FeatureExtraction/build/classes/featureextractionfinal/standing/._FeatureExtractionAccelerometerMagnetometer.class
- FeatureExtraction/build/classes/featureextractionfinal/watching_tv/FeatureExtractionSound.class
- __MACOSX/FeatureExtraction/build/classes/featureextractionfinal/watching_tv/._FeatureExtractionSound.class
- FeatureExtraction/build/classes/featureextractionfinal/bar/FeatureExtractionSound.class
- __MACOSX/FeatureExtraction/build/classes/featureextractionfinal/bar/._FeatureExtractionSound.class
- FeatureExtraction/build/classes/featureextractionfinal/kitchen/FeatureExtractionSound.class
- __MACOSX/FeatureExtraction/build/classes/featureextractionfinal/kitchen/._FeatureExtractionSound.class
- FeatureExtraction/build/classes/featureextractionfinal/hall/FeatureExtractionSound.class
- __MACOSX/FeatureExtraction/build/classes/featureextractionfinal/hall/._FeatureExtractionSound.class
- FeatureExtraction/build/classes/featureextractionfinal/driving/FeatureExtractionAccelerometerMagnetometerGyroscopeDistance.class
- __MACOSX/FeatureExtraction/build/classes/featureextractionfinal/driving/._FeatureExtractionAccelerometerMagnetometerGyroscopeDistance.class
- FeatureExtraction/build/classes/featureextractionfinal/driving/FeatureExtractionAccelerometerMagnetometerDistance.class
- __MACOSX/FeatureExtraction/build/classes/featureextractionfinal/driving/._FeatureExtractionAccelerometerMagnetometerDistance.class
- FeatureExtraction/build/classes/featureextractionfinal/driving/FeatureExtractionAccelerometerMagnetometerGyroscope.class
- __MACOSX/FeatureExtraction/build/classes/featureextractionfinal/driving/._FeatureExtractionAccelerometerMagnetometerGyroscope.class
- FeatureExtraction/build/classes/featureextractionfinal/driving/FeatureExtractionAccelerometerDistance.class
- __MACOSX/FeatureExtraction/build/classes/featureextractionfinal/driving/._FeatureExtractionAccelerometerDistance.class
- FeatureExtraction/build/classes/featureextractionfinal/driving/FeatureExtractionSound.class
- __MACOSX/FeatureExtraction/build/classes/featureextractionfinal/driving/._FeatureExtractionSound.class
[truncated: 104 more entries]
