# Supplementary material for: Enhancing human activity recognition with machine learning: insights from smartphone accelerometer and magnetometer data
Source: PeerJ Comput Sci. 2025 Sep 15;11:e3137. doi: 10.7717/peerj-cs.3137 (PMC12453735; doi:10.7717/peerj-cs.3137)
Supplement: Supplemental Information 1 [file peerj-cs-11-3137-s001.zip › FeatureExtraction/nbproject/genfiles.properties]

build.xml.data.CRC32=3467e17b
build.xml.script.CRC32=2ade8dcb
build.xml.stylesheet.CRC32=f85dc8f2@1.92.0.48
# This file is used by a NetBeans-based IDE to track changes in generated files such as build-impl.xml.
# Do not edit this file. You may delete it but then the IDE will never regenerate such files for you.
nbproject/build-impl.xml.data.CRC32=3467e17b
nbproject/build-impl.xml.script.CRC32=72b8606b
nbproject/build-impl.xml.stylesheet.CRC32=3a2fa800@1.92.0.48
