# Supplementary material for: Enhancing human activity recognition with machine learning: insights from smartphone accelerometer and magnetometer data
Source: PeerJ Comput Sci. 2025 Sep 15;11:e3137. doi: 10.7717/peerj-cs.3137 (PMC12453735; doi:10.7717/peerj-cs.3137)
Supplement: Supplemental Information 1 [file peerj-cs-11-3137-s001.zip › FeatureExtraction/nbproject/private/private.properties]

compile.on.save=true
do.depend=false
do.jar=true
javac.debug=true
javadoc.preview=true
user.properties.file=/Users/Ivan/Library/Application Support/NetBeans/11.1/build.properties
