# Supplementary material for: Enhancing human activity recognition with machine learning: insights from smartphone accelerometer and magnetometer data
Source: PeerJ Comput Sci. 2025 Sep 15;11:e3137. doi: 10.7717/peerj-cs.3137 (PMC12453735; doi:10.7717/peerj-cs.3137)
Supplement: Supplemental Information 1 [file peerj-cs-11-3137-s001.zip › FeatureExtraction/src/featureextractionfinal/walking/FeatureExtractionAccelerometer.java]

/*
 * To change this license header, choose License Headers in Project Properties.
 * To change this template file, choose Tools | Templates
 * and open the template in the editor.
 */
package featureextractionfinal.walking;

import featureextractionfinal.base.LowPassFilter;
import java.io.BufferedReader;
import java.io.BufferedWriter;
import java.io.File;
import java.io.FileNotFoundException;
import java.io.FileReader;
import java.io.FileWriter;
import java.io.IOException;
import java.io.PrintWriter;
import java.util.ArrayList;
import java.util.Collection;
import java.util.Collections;
import java.util.HashMap;
import java.util.List;
import java.util.TreeMap;
import java.util.logging.Level;
import java.util.logging.Logger;

/**
 *
 * @author Ivan
 */
public class FeatureExtractionAccelerometer {

    /**
     * @param args the command line arguments
     */
    public static void main(String[] args) throws IOException {

        TreeMap<Long, Float> original = new TreeMap<>();
        TreeMap<Long, Float> values = new TreeMap<>();
        TreeMap<Long, Float> valuesMax = new TreeMap<>();
        List<Long> times = new ArrayList<>();

        double maximum = 0;
        double minimum = 0;
        double variance = 0;
        double std_dev = 0;
        double median = 0;
        double mean = 0;
        long[] dist_peaks = null;
        double variance_peaks = 0;
        double std_dev_peaks = 0;
        double mean_peaks = 0;
        double median_peaks = 0;
        double sum_peaks = 0;
        double sum = 0;
        double[] deviations = null;
        double[] squares = null;
        String line = null;

        float[] aux_low_pass_filter = null;

        for (int i = 1; i <= 2027; i++) {
            
            System.out.println(i);

            // clear the arrays
            original.clear();
            values.clear();
            valuesMax.clear();
            times.clear();

            try {
                
                File f = new File("data/walking/" + i + "/");
                File[] allFiles = f.listFiles();
                
                if (allFiles.length == 0) {
                    f.delete();
                    continue;
                }
                
                // FileReader reads text files in the default encoding.
                FileReader fileReader = new FileReader("data/walking/" + i + "/accelerometer.txt");

                // Always wrap FileReader in BufferedReader.
                BufferedReader bufferedReader = new BufferedReader(fileReader);

                while ((line = bufferedReader.readLine()) != null) {
                    String[] arr = line.split("\t");
                    if (arr.length > 1) {
                        /**
                         * Apply low pass filter
                         */
                        float[] floats_arr = new float[3];
                        floats_arr[0] = Float.parseFloat(arr[1]);
                        floats_arr[1] = Float.parseFloat(arr[2]);
                        floats_arr[2] = Float.parseFloat(arr[3]);

                        aux_low_pass_filter = LowPassFilter.lowPass(floats_arr, aux_low_pass_filter);

                        float acc = (float) Math.sqrt((aux_low_pass_filter[0] * aux_low_pass_filter[0]) + (aux_low_pass_filter[1] * aux_low_pass_filter[1]) + (aux_low_pass_filter[2] * aux_low_pass_filter[2]));
                        original.put(Long.parseLong(arr[0]), acc);
                    }
                }

                // Always close files.
                bufferedReader.close();

                /**
                 * Calculate maximum peaks
                 */
                values = (TreeMap<Long, Float>) original.clone();

                int nValues = 0;

                long[] aux_time = new long[3];
                float[] aux_acc = new float[3];

                do {

                    int nCounts = 0;

                    for (HashMap.Entry<Long, Float> entry : values.entrySet()) {
                        if (nCounts == 0) {
                            aux_time[0] = entry.getKey();
                            aux_acc[0] = entry.getValue();
                        } else if (nCounts == 1) {
                            aux_time[1] = entry.getKey();
                            aux_acc[1] = entry.getValue();
                        } else if (nCounts == 2) {
                            aux_time[2] = entry.getKey();
                            aux_acc[2] = entry.getValue();

                            if (aux_acc[0] < aux_acc[1] && aux_acc[2] < aux_acc[1]) {
                                valuesMax.put(aux_time[1], aux_acc[1]);
                                aux_time[0] = aux_time[2];
                                aux_acc[0] = aux_acc[2];
                                nCounts = 0;
                            } else {
                                aux_time[0] = aux_time[1];
                                aux_acc[0] = aux_acc[1];
                                aux_time[1] = aux_time[2];
                                aux_acc[1] = aux_acc[2];
                                nCounts = 1;
                            }
                        }

                        nCounts++;
                    }

                    nValues = valuesMax.size();

                    if (nValues > 8) {
                        values.clear();
                        values.putAll(valuesMax);
                        valuesMax.clear();
                    }

                } while (nValues > 8);

                /**
                 * Calculate time between peaks
                 */
                long first = 0;
                long second = 0;
                int count = 1;

                for (HashMap.Entry<Long, Float> entry : values.entrySet()) {
                    if (first == 0) {
                        first = entry.getKey();
                    } else {
                        second = entry.getKey();
                        long time = second - first;
                        times.add(time);
                        first = second;
                        count++;
                    }
                }

                /**
                 * Maximum
                 */
                maximum = Collections.max(original.values());

                /**
                 * Minimum
                 */
                minimum = Collections.min(original.values());

                /**
                 * Median
                 */
                Collection<Float> data_collection = original.values();
                List<Float> data = new ArrayList<>(data_collection);

                Collections.sort(data);

                if (data.size() % 2 == 0) {
                    median = (data.get((data.size() / 2) - 1) + data.get(data.size() / 2)) / 2.0;
                }
                median = data.get(data.size() / 2);

                /**
                 * Mean
                 */
                original = (TreeMap<Long, Float>) original.clone();

                sum = 0;
                mean = 0;

                for (HashMap.Entry<Long, Float> entry : original.entrySet()) {
                    sum += entry.getValue();
                }

                mean = sum / original.size();
                
                /**
                 * Standard Deviation
                 */
                deviations = new double[original.size()];
                count = 0;

                for (HashMap.Entry<Long, Float> entry : original.entrySet()) {
                    deviations[count] = entry.getValue() - mean;
                    count++;
                }

                squares = new double[original.size()];

                // getting the squares of deviations
                for (int j = 0; j < squares.length; j++) {
                    squares[j] = deviations[j] * deviations[j];
                }

                sum = 0;

                // adding all the squares
                for (int j = 0; j < squares.length; j++) {
                    sum = sum + squares[j];
                }

                // dividing the numbers by one less than total numbers
                double result = sum / (original.size() - 1);

                std_dev = Math.sqrt(result);

                /**
                 * Variance
                 */
                variance = result;

                /**
                 * 5 highest distances between peaks
                 */
                Collections.sort(times);
                Collections.reverse(times);

                dist_peaks = new long[5];

                for (int j = 0; j < 5; j++) {
                    if(j > times.size() - 1) {
                        dist_peaks[j] = times.get(0);
                    } else {
                        dist_peaks[j] = times.get(j);
                    }
                }
                
                /**
                 * Mean of peaks
                 */
                sum_peaks = 0;

                for (HashMap.Entry<Long, Float> entry : values.entrySet()) {
                    sum_peaks += entry.getValue();
                }

                mean_peaks = sum_peaks / values.size();

                /**
                 * Standard deviation of peaks
                 */
                deviations = new double[values.size()];
                count = 0;

                for (HashMap.Entry<Long, Float> entry : values.entrySet()) {
                    deviations[count] = entry.getValue() - mean_peaks;
                    count++;
                }

                squares = new double[values.size()];

                // getting the squares of deviations
                for (int j = 0; j < squares.length; j++) {
                    squares[j] = deviations[j] * deviations[j];
                }

                sum_peaks = 0;

                // adding all the squares
                for (int j = 0; j < squares.length; j++) {
                    sum_peaks = sum_peaks + squares[j];
                }

                // dividing the numbers by one less than total numbers
                double result_peaks = sum_peaks / (values.size() - 1);

                std_dev_peaks = Math.sqrt(result_peaks);

                /**
                 * Variance of peaks
                 */
                variance_peaks = result_peaks;

                /**
                 * Median of peaks
                 */
                Collection<Float> data_collection_peaks = values.values();
                List<Float> data_peaks = new ArrayList<>(data_collection_peaks);

                Collections.sort(data_peaks);

                if (data_peaks.size() % 2 == 0) {
                    median = (data_peaks.get((data_peaks.size() / 2) - 1) + data_peaks.get(data_peaks.size() / 2)) / 2.0;
                }
                median_peaks = data_peaks.get(data_peaks.size() / 2);

                /**
                 * Save data to a file
                 */
                String line_to_file = "";

                line_to_file += dist_peaks[0] + "\t";

                for (int j = 1; j < dist_peaks.length; j++) {
                    line_to_file += dist_peaks[j] + "\t";
                }

                line_to_file += mean_peaks + "\t";
                line_to_file += std_dev_peaks + "\t";
                line_to_file += variance_peaks + "\t";
                line_to_file += median_peaks + "\t";
                line_to_file += std_dev + "\t";
                line_to_file += mean + "\t";
                line_to_file += maximum + "\t";
                line_to_file += minimum + "\t";
                line_to_file += variance + "\t";
                line_to_file += median;

                try (FileWriter fw = new FileWriter("results/walking/accelerometer.txt", true);
                        BufferedWriter bw = new BufferedWriter(fw);
                        PrintWriter out = new PrintWriter(bw)) {
                    out.println(line_to_file);
                } catch (IOException e) {
                    Logger.getLogger(FeatureExtractionAccelerometer.class.getName()).log(Level.SEVERE, null, e);
                }

            } catch (FileNotFoundException ex) {
                Logger.getLogger(FeatureExtractionAccelerometer.class.getName()).log(Level.SEVERE, null, ex);
            }
        }

    }

}
