# Supplementary material for: Enhancing human activity recognition with machine learning: insights from smartphone accelerometer and magnetometer data
Source: PeerJ Comput Sci. 2025 Sep 15;11:e3137. doi: 10.7717/peerj-cs.3137 (PMC12453735; doi:10.7717/peerj-cs.3137)
Supplement: Supplemental Information 1 [file peerj-cs-11-3137-s001.zip › FeatureExtraction/src/featureextractionfinal/kitchen/FeatureExtractionSound.java]

/*
 * To change this license header, choose License Headers in Project Properties.
 * To change this template file, choose Tools | Templates
 * and open the template in the editor.
 */
package featureextractionfinal.kitchen;

import java.io.BufferedReader;
import java.io.BufferedWriter;
import java.io.FileNotFoundException;
import java.io.FileReader;
import java.io.FileWriter;
import java.io.IOException;
import java.io.PrintWriter;
import java.util.ArrayList;
import java.util.Collection;
import java.util.Collections;
import java.util.List;
import java.util.logging.Level;
import java.util.logging.Logger;
import org.jtransforms.fft.FloatFFT_1D;
import featureextractionfinal.base.comirva.audio.util.MFCC;
import java.io.File;

/**
 *
 * @author Ivan
 */
public class FeatureExtractionSound {

    /**
     * @param args the command line arguments
     */
    public static void main(String[] args) throws IOException {

        List<Integer> values = new ArrayList<>();
        List<Float> normalizedValues = new ArrayList<>();
        List<Float> FFTValues = new ArrayList<>();

        double maximum = 0;
        double minimum = 0;
        double variance = 0;
        double std_dev = 0;
        double median = 0;
        double mean = 0;
        double sum = 0;
        double[] deviations = null;
        double[] squares = null;
        String line = null;
        int count;

        for (int i = 1; i <= 2119; i++) {

            System.out.println(i);

            // clear the arrays
            values.clear();
            normalizedValues.clear();
            FFTValues.clear();

            File dir = new File("data/kitchen/" + i);

            if (dir.listFiles().length == 0) {
                dir.delete();
                continue;
            }

            try {

                // FileReader reads text files in the default encoding.
                FileReader fileReader = new FileReader("data/kitchen/" + i + "/sound.txt");

                // Always wrap FileReader in BufferedReader.
                BufferedReader bufferedReader = new BufferedReader(fileReader);

                while ((line = bufferedReader.readLine()) != null) {
                    values.add(Integer.parseInt(line));
                }

                // Always close files.
                bufferedReader.close();

                /**
                 * Convert List to Array
                 */
                float[] input = new float[values.size()];

                for (int j = 0; j < values.size(); j++) {
                    input[j] = values.get(j);
                }

                /**
                 * Apply FFT
                 */
                try {
                    FloatFFT_1D fftlib = new FloatFFT_1D(values.size());
                    fftlib.realForward(input);
                } catch (Exception e) {
                    File[] listFiles = dir.listFiles();
                    for (int j = 0; j < listFiles.length; j++) {
                        listFiles[j].delete();
                    }
                    dir.delete();
                    continue;
                }

                for (int j = 0; j < input.length; j++) {
                    FFTValues.add((float) input[j]);
                }

                /**
                 * Maximum
                 */
                maximum = Collections.max(FFTValues);

                /**
                 * Minimum
                 */
                minimum = Collections.min(FFTValues);

                /**
                 * Normalize Data (MIN/MAX)
                 */
                for (int j = 0; j < FFTValues.size(); j++) {
                    normalizedValues.add((float) ((FFTValues.get(j) - minimum) / (maximum - minimum)));
                }

                /**
                 * Mean
                 */
                sum = 0;
                mean = 0;

                for (float entry : normalizedValues) {
                    sum += entry;
                }

                mean = sum / normalizedValues.size();

                /**
                 * Standard Deviation
                 */
                deviations = new double[normalizedValues.size()];
                count = 0;

                for (float entry : normalizedValues) {
                    deviations[count] = entry - mean;
                    count++;
                }

                squares = new double[normalizedValues.size()];

                // getting the squares of deviations
                for (int j = 0; j < squares.length; j++) {
                    squares[j] = deviations[j] * deviations[j];
                }

                sum = 0;

                // adding all the squares
                for (int j = 0; j < squares.length; j++) {
                    sum = sum + squares[j];
                }

                // dividing the numbers by one less than total numbers
                double result = sum / (normalizedValues.size() - 1);

                std_dev = Math.sqrt(result);

                /**
                 * Variance
                 */
                variance = result;

                /**
                 * Median
                 */
                Collection<Float> data_collection = normalizedValues;
                List<Float> data = new ArrayList<>(data_collection);

                Collections.sort(data);

                if (data.size() % 2 == 0) {
                    median = (data.get((data.size() / 2) - 1) + data.get(data.size() / 2)) / 2.0;
                }
                median = data.get(data.size() / 2);

                /**
                 * MFCC coefficients
                 */
                try {

                    MFCC mfcc = new MFCC(44100, 32768, 26, true);
                    double[] input_mfcc = new double[32768];

                    for (int j = 0; j < 32768; j++) {
                        input_mfcc[j] = values.get(j);
                    }

                    double[][] mfcc_coefs = mfcc.process(input_mfcc);

                    /**
                     * Save data to a file
                     */
                    String line_to_file = "";

                    for (int j = 0; j < mfcc_coefs.length; j++) {

                        for (int k = 0; k < mfcc_coefs[j].length; k++) {
                            line_to_file += mfcc_coefs[j][k] + "\t";
                        }

                    }

                    line_to_file += std_dev + "\t";
                    line_to_file += mean + "\t";
                    line_to_file += maximum + "\t";
                    line_to_file += minimum + "\t";
                    line_to_file += variance + "\t";
                    line_to_file += median;

                    try (FileWriter fw = new FileWriter("results/kitchen/sound.txt", true);
                            BufferedWriter bw = new BufferedWriter(fw);
                            PrintWriter out = new PrintWriter(bw)) {
                        out.println(line_to_file);
                    } catch (IOException e) {
                        Logger.getLogger(FeatureExtractionSound.class.getName()).log(Level.SEVERE, null, e);
                    }

                } catch (Exception e) {
                    File[] listFiles = dir.listFiles();
                    for (int j = 0; j < listFiles.length; j++) {
                        listFiles[j].delete();
                    }
                    dir.delete();
                    continue;
                }

            } catch (FileNotFoundException ex) {
                File[] listFiles = dir.listFiles();
                for (int j = 0; j < listFiles.length; j++) {
                    listFiles[j].delete();
                }
                dir.delete();
                continue;
            }
        }

    }

}
