# Supplementary material for: Enhancing human activity recognition with machine learning: insights from smartphone accelerometer and magnetometer data
Source: PeerJ Comput Sci. 2025 Sep 15;11:e3137. doi: 10.7717/peerj-cs.3137 (PMC12453735; doi:10.7717/peerj-cs.3137)
Supplement: Supplemental Information 1 [file peerj-cs-11-3137-s001.zip › FeatureExtraction/src/featureextractionfinal/base/geodesy/GeodeticMeasurement.java]

/* Geodesy by Mike Gavaghan
 * 
 * http://www.gavaghan.org/blog/free-source-code/geodesy-library-vincentys-formula/
 * 
 * This code may be freely used and modified on any personal or professional
 * project.  It comes with no warranty.
 *
 * BitCoin tips graciously accepted at 1FB63FYQMy7hpC2ANVhZ5mSgAZEtY1aVLf
 */

/* 
 * 
 * Changed by Ivan Pires
 * 
 */
package featureextractionfinal.base.geodesy;

/**
 * This is the outcome of a three dimensional geodetic calculation. It
 * represents the path a between two GlobalPositions for a specified reference
 * ellipsoid.
 * 
 * @author Mike Gavaghan (change by Ivan Pires)
 */
public class GeodeticMeasurement extends GeodeticCurve
{
   /**
	 * 
	 */
	private static final long serialVersionUID = 1L;

/**
    * The elevation change, in meters, going from the starting to the ending
    * point.
    */
   private final double mElevationChange;

   /** The distance travelled, in meters, going from one point to the next. */
   private final double mP2P;

   /**
    * Creates a new instance of GeodeticMeasurement.
    * 
    * @param ellipsoidalDistance ellipsoidal distance in meters
    * @param azimuth azimuth in degrees
    * @param reverseAzimuth reverse azimuth in degrees
    * @param elevationChange the change in elevation, in meters, going from the
    *           starting point to the ending point
    */
   public GeodeticMeasurement(double ellipsoidalDistance, double azimuth, double reverseAzimuth, double elevationChange)
   {
      super(ellipsoidalDistance, azimuth, reverseAzimuth);
      mElevationChange = elevationChange;
      mP2P = Math.sqrt(ellipsoidalDistance * ellipsoidalDistance + mElevationChange * mElevationChange);
   }

   /**
    * Creates a new instance of GeodeticMeasurement.
    * 
    * @param averageCurve average geodetic curve
    * @param elevationChange the change in elevation, in meters, going from the
    *           starting point to the ending point
    */
   public GeodeticMeasurement(GeodeticCurve averageCurve, double elevationChange)
   {
      this(averageCurve.getEllipsoidalDistance(), averageCurve.getAzimuth(), averageCurve.getReverseAzimuth(), elevationChange);
   }

   /**
    * Get the elevation change.
    * 
    * @return elevation change, in meters, going from the starting to the ending
    *         point
    */
   public double getElevationChange()
   {
      return mElevationChange;
   }

   /**
    * Get the point-to-point distance.
    * 
    * @return the distance travelled, in meters, going from one point to the
    *         next
    */
   public double getPointToPointDistance()
   {
      return mP2P;
   }

   /**
    * Get the GeodeticMeasurement as a string.
    */
   @Override
   public String toString()
   {
      StringBuffer buffer = new StringBuffer();

      buffer.append(super.toString());
      buffer.append("elev12=");
      buffer.append(mElevationChange);
      buffer.append(";p2p=");
      buffer.append(mP2P);

      return buffer.toString();
   }

}
