# Supplementary material for: Enhancing human activity recognition with machine learning: insights from smartphone accelerometer and magnetometer data
Source: PeerJ Comput Sci. 2025 Sep 15;11:e3137. doi: 10.7717/peerj-cs.3137 (PMC12453735; doi:10.7717/peerj-cs.3137)
Supplement: Supplemental Information 1 [file peerj-cs-11-3137-s001.zip › FeatureExtraction/src/featureextractionfinal/base/geodesy/Ellipsoid.java]

/* Geodesy by Mike Gavaghan
 * 
 * http://www.gavaghan.org/blog/free-source-code/geodesy-library-vincentys-formula/
 * 
 * This code may be freely used and modified on any personal or professional
 * project.  It comes with no warranty.
 *
 * BitCoin tips graciously accepted at 1FB63FYQMy7hpC2ANVhZ5mSgAZEtY1aVLf
 */

/* 
 * 
 * Changed by Ivan Pires
 * 
 */
package featureextractionfinal.base.geodesy;

import java.io.Serializable;

/**
 * Encapsulation of an ellipsoid, and declaration of common reference ellipsoids.
 * @author Mike Gavaghan (change by Ivan Pires)
 */
public class Ellipsoid implements Serializable
{
   /**
	 * 
	 */
	private static final long serialVersionUID = 1L;

/** Semi major axis (meters). */
   private final double mSemiMajorAxis;

   /** Semi minor axis (meters). */
   private final double mSemiMinorAxis;

   /** Flattening. */
   private final double mFlattening;

   /** Inverse flattening. */
   private final double mInverseFlattening;

   /**
    * Construct a new Ellipsoid.  This is private to ensure the values are
    * consistent (flattening = 1.0 / inverseFlattening).  Use the methods 
    * fromAAndInverseF() and fromAAndF() to create new instances.
    * @param semiMajor
    * @param semiMinor
    * @param flattening
    * @param inverseFlattening
    */
   private Ellipsoid(double semiMajor, double semiMinor, double flattening, double inverseFlattening)
   {
     mSemiMajorAxis = semiMajor;
     mSemiMinorAxis = semiMinor;
     mFlattening = flattening;
     mInverseFlattening = inverseFlattening;
   }

   /** The WGS84 ellipsoid. */
   static public final Ellipsoid WGS84 = fromAAndInverseF(6378137.0, 298.257223563);

   /** The GRS80 ellipsoid. */
   static public final Ellipsoid GRS80 = fromAAndInverseF(6378137.0, 298.257222101);

   /** The GRS67 ellipsoid. */
   static public final Ellipsoid GRS67 = fromAAndInverseF(6378160.0, 298.25);

   /** The ANS ellipsoid. */
   static public final Ellipsoid ANS = fromAAndInverseF(6378160.0, 298.25);

   /** The WGS72 ellipsoid. */
   static public final Ellipsoid WGS72 = fromAAndInverseF(6378135.0, 298.26);

   /** The Clarke1858 ellipsoid. */
   static public final Ellipsoid Clarke1858 = fromAAndInverseF(6378293.645, 294.26);

   /** The Clarke1880 ellipsoid. */
   static public final Ellipsoid Clarke1880 = fromAAndInverseF(6378249.145, 293.465);

   /** A spherical "ellipsoid". */
   static public final Ellipsoid Sphere = fromAAndF(6371000, 0.0);

   /**
    * Build an Ellipsoid from the semi major axis measurement and the inverse flattening.
    * @param semiMajor semi major axis (meters)
    * @param inverseFlattening
    * @return
    */
   static public Ellipsoid fromAAndInverseF(double semiMajor, double inverseFlattening)
   {
     double f = 1.0 / inverseFlattening;
     double b = (1.0 - f) * semiMajor;

     return new Ellipsoid(semiMajor, b, f, inverseFlattening);
   }

   /**
    * Build an Ellipsoid from the semi major axis measurement and the flattening.
    * @param semiMajor semi major axis (meters)
    * @param flattening
    * @return
    */
   static public Ellipsoid fromAAndF(double semiMajor, double flattening)
   {
     double inverseF = 1.0 / flattening;
     double b = (1.0 - flattening) * semiMajor;

     return new Ellipsoid(semiMajor, b, flattening, inverseF);
   }
   
   /**
    * Get semi-major axis.
    * @return semi-major axis (in meters).
    */
   public double getSemiMajorAxis()
   {
     return mSemiMajorAxis;
   }

   /**
    * Get semi-minor axis.
    * @return semi-minor axis (in meters).
    */
   public double getSemiMinorAxis()
   {
     return mSemiMinorAxis;
   }

   /**
    * Get flattening
    * @return
    */
   public double getFlattening()
   {
     return mFlattening;
   }

   /**
    * Get inverse flattening.
    * @return
    */
   public double getInverseFlattening()
   {
     return mInverseFlattening;
   }
}
