# Supplementary material for: Enhancing human activity recognition with machine learning: insights from smartphone accelerometer and magnetometer data
Source: PeerJ Comput Sci. 2025 Sep 15;11:e3137. doi: 10.7717/peerj-cs.3137 (PMC12453735; doi:10.7717/peerj-cs.3137)
Supplement: Supplemental Information 1 [file peerj-cs-11-3137-s001.zip › FeatureExtraction/src/featureextractionfinal/base/geodesy/GeodeticCalculator.java]

/* Geodesy by Mike Gavaghan
 * 
 * http://www.gavaghan.org/blog/free-source-code/geodesy-library-vincentys-formula/
 * 
 * This code may be freely used and modified on any personal or professional
 * project.  It comes with no warranty.
 *
 * BitCoin tips graciously accepted at 1FB63FYQMy7hpC2ANVhZ5mSgAZEtY1aVLf
 */

/* 
 * 
 * Changed by Ivan Pires
 * 
 */
package featureextractionfinal.base.geodesy;

/**
 * <p>
 * Implementation of Thaddeus Vincenty's algorithms to solve the direct and
 * inverse geodetic problems. For more information, see Vincent's original
 * publication on the NOAA website:
 * </p>
 * See http://www.ngs.noaa.gov/PUBS_LIB/inverse.pdf
 * 
 * @author Mike Gavaghan
 */
public class GeodeticCalculator
{
	private final double TwoPi = 2.0 * Math.PI;

	/**
	 * Calculate the destination and final bearing after traveling a specified
	 * distance, and a specified starting bearing, for an initial location. This
	 * is the solution to the direct geodetic problem.
	 * 
	 * @param ellipsoid reference ellipsoid to use
	 * @param start starting location
	 * @param startBearing starting bearing (degrees)
	 * @param distance distance to travel (meters)
	 * @param endBearing bearing at destination (degrees) element at index 0 will
	 *            be populated with the result
	 * @return
	 */
	public GlobalCoordinates calculateEndingGlobalCoordinates(Ellipsoid ellipsoid, GlobalCoordinates start, double startBearing, double distance, double[] endBearing) {
		double a = ellipsoid.getSemiMajorAxis();
		double b = ellipsoid.getSemiMinorAxis();
		double aSquared = a * a;
		double bSquared = b * b;
		double f = ellipsoid.getFlattening();
		double phi1 = Math.toRadians(start.getLatitude());
		double alpha1 = Math.toRadians(startBearing);
		double cosAlpha1 = Math.cos(alpha1);
		double sinAlpha1 = Math.sin(alpha1);
		double s = distance;
		double tanU1 = (1.0 - f) * Math.tan(phi1);
		double cosU1 = 1.0 / Math.sqrt(1.0 + tanU1 * tanU1);
		double sinU1 = tanU1 * cosU1;

		// eq. 1
		double sigma1 = Math.atan2(tanU1, cosAlpha1);

		// eq. 2
		double sinAlpha = cosU1 * sinAlpha1;

		double sin2Alpha = sinAlpha * sinAlpha;
		double cos2Alpha = 1 - sin2Alpha;
		double uSquared = cos2Alpha * (aSquared - bSquared) / bSquared;

		// eq. 3
		double A = 1 + (uSquared / 16384) * (4096 + uSquared * (-768 + uSquared * (320 - 175 * uSquared)));

		// eq. 4
		double B = (uSquared / 1024) * (256 + uSquared * (-128 + uSquared * (74 - 47 * uSquared)));

		// iterate until there is a negligible change in sigma
		double deltaSigma;
		double sOverbA = s / (b * A);
		double sigma = sOverbA;
		double sinSigma;
		double prevSigma = sOverbA;
		double sigmaM2;
		double cosSigmaM2;
		double cos2SigmaM2;

		while(true) {
			// eq. 5
			sigmaM2 = 2.0 * sigma1 + sigma;
			cosSigmaM2 = Math.cos(sigmaM2);
			cos2SigmaM2 = cosSigmaM2 * cosSigmaM2;
			sinSigma = Math.sin(sigma);
			double cosSignma = Math.cos(sigma);

			// eq. 6
			deltaSigma = B
					* sinSigma
					* (cosSigmaM2 + (B / 4.0)
							* (cosSignma * (-1 + 2 * cos2SigmaM2) - (B / 6.0) * cosSigmaM2 * (-3 + 4 * sinSigma * sinSigma) * (-3 + 4 * cos2SigmaM2)));

			// eq. 7
			sigma = sOverbA + deltaSigma;

			// break after converging to tolerance
			if (Math.abs(sigma - prevSigma) < 0.0000000000001) break;

			prevSigma = sigma;
		}

		sigmaM2 = 2.0 * sigma1 + sigma;
		cosSigmaM2 = Math.cos(sigmaM2);
		cos2SigmaM2 = cosSigmaM2 * cosSigmaM2;

		double cosSigma = Math.cos(sigma);
		sinSigma = Math.sin(sigma);

		// eq. 8
		double phi2 = Math.atan2(sinU1 * cosSigma + cosU1 * sinSigma * cosAlpha1, (1.0 - f)
				* Math.sqrt(sin2Alpha + Math.pow(sinU1 * sinSigma - cosU1 * cosSigma * cosAlpha1, 2.0)));

		// eq. 9
		// This fixes the pole crossing defect spotted by Matt Feemster. When a
		// path passes a pole and essentially crosses a line of latitude twice -
		// once in each direction - the longitude calculation got messed up. Using
		// atan2 instead of atan fixes the defect. The change is in the next 3
		// lines.
		// double tanLambda = sinSigma * sinAlpha1 / (cosU1 * cosSigma - sinU1 * sinSigma * cosAlpha1);
		// double lambda = Math.atan(tanLambda);
		double lambda = Math.atan2(sinSigma * sinAlpha1, (cosU1 * cosSigma - sinU1 * sinSigma * cosAlpha1));

		// eq. 10
		double C = (f / 16) * cos2Alpha * (4 + f * (4 - 3 * cos2Alpha));

		// eq. 11
		double L = lambda - (1 - C) * f * sinAlpha * (sigma + C * sinSigma * (cosSigmaM2 + C * cosSigma * (-1 + 2 * cos2SigmaM2)));

		// eq. 12
		double alpha2 = Math.atan2(sinAlpha, -sinU1 * sinSigma + cosU1 * cosSigma * cosAlpha1);

		// build result
		double latitude = Math.toDegrees(phi2);
		double longitude = start.getLongitude() + Math.toDegrees(L);

		if ((endBearing != null) && (endBearing.length > 0)) {
			endBearing[0] = Math.toDegrees(alpha2);
		}

		return new GlobalCoordinates(latitude, longitude);
	}

	/**
	 * Calculate the destination after traveling a specified distance, and a
	 * specified starting bearing, for an initial location. This is the solution
	 * to the direct geodetic problem.
	 * 
	 * @param ellipsoid reference ellipsoid to use
	 * @param start starting location
	 * @param startBearing starting bearing (degrees)
	 * @param distance distance to travel (meters)
	 * @return
	 */
	public GlobalCoordinates calculateEndingGlobalCoordinates(Ellipsoid ellipsoid, GlobalCoordinates start, double startBearing, double distance) {
		return calculateEndingGlobalCoordinates(ellipsoid, start, startBearing, distance, null);
	}

	/**
	 * Calculate the geodetic curve between two points on a specified reference
	 * ellipsoid. This is the solution to the inverse geodetic problem.
	 * 
	 * @param ellipsoid reference ellipsoid to use
	 * @param start starting coordinates
	 * @param end ending coordinates
	 * @return
	 */
	public GeodeticCurve calculateGeodeticCurve(Ellipsoid ellipsoid, GlobalCoordinates start, GlobalCoordinates end) {
		//
		// All equation numbers refer back to Vincenty's publication:
		// See http://www.ngs.noaa.gov/PUBS_LIB/inverse.pdf
		//

		// get constants
		double a = ellipsoid.getSemiMajorAxis();
		double b = ellipsoid.getSemiMinorAxis();
		double f = ellipsoid.getFlattening();

		// get parameters as radians
		double phi1 = Math.toRadians(start.getLatitude());
		double lambda1 = Math.toRadians(start.getLongitude());
		double phi2 = Math.toRadians(end.getLatitude());
		double lambda2 = Math.toRadians(end.getLongitude());

		// calculations
		double a2 = a * a;
		double b2 = b * b;
		double a2b2b2 = (a2 - b2) / b2;

		double omega = lambda2 - lambda1;

		double tanphi1 = Math.tan(phi1);
		double tanU1 = (1.0 - f) * tanphi1;
		double U1 = Math.atan(tanU1);
		double sinU1 = Math.sin(U1);
		double cosU1 = Math.cos(U1);

		double tanphi2 = Math.tan(phi2);
		double tanU2 = (1.0 - f) * tanphi2;
		double U2 = Math.atan(tanU2);
		double sinU2 = Math.sin(U2);
		double cosU2 = Math.cos(U2);

		double sinU1sinU2 = sinU1 * sinU2;
		double cosU1sinU2 = cosU1 * sinU2;
		double sinU1cosU2 = sinU1 * cosU2;
		double cosU1cosU2 = cosU1 * cosU2;

		// eq. 13
		double lambda = omega;

		// intermediates we'll need to compute 's'
		double A = 0.0;
		double B = 0.0;
		double sigma = 0.0;
		double deltasigma = 0.0;
		double lambda0;
		double interLimit = 100;
		boolean converged = false;

		do {
			lambda0 = lambda;

			double sinlambda = Math.sin(lambda);
			double coslambda = Math.cos(lambda);

			// eq. 14
			double sin2sigma = (cosU2 * sinlambda * cosU2 * sinlambda) + (cosU1sinU2 - sinU1cosU2 * coslambda) * (cosU1sinU2 - sinU1cosU2 * coslambda);
			double sinsigma = Math.sqrt(sin2sigma);

			// eq. 15
			double cossigma = sinU1sinU2 + (cosU1cosU2 * coslambda);

			// eq. 16
			sigma = Math.atan2(sinsigma, cossigma);

			// eq. 17 Careful! sin2sigma might be almost 0!
			double sinalpha = (sin2sigma == 0.0) ? 0.0 : cosU1cosU2 * sinlambda / sinsigma;
			double alpha = Math.asin(sinalpha);
			double cosalpha = Math.cos(alpha);
			double cos2alpha = cosalpha * cosalpha;

			// eq. 18 Careful! cos2alpha might be almost 0!
			double cos2sigmam = cos2alpha == 0.0 ? 0.0 : cossigma - 2 * sinU1sinU2 / cos2alpha;
			double u2 = cos2alpha * a2b2b2;

			double cos2sigmam2 = cos2sigmam * cos2sigmam;

			// eq. 3
			A = 1.0 + u2 / 16384 * (4096 + u2 * (-768 + u2 * (320 - 175 * u2)));

			// eq. 4
			B = u2 / 1024 * (256 + u2 * (-128 + u2 * (74 - 47 * u2)));

			// eq. 6
			deltasigma = B * sinsigma
					* (cos2sigmam + B / 4 * (cossigma * (-1 + 2 * cos2sigmam2) - B / 6 * cos2sigmam * (-3 + 4 * sin2sigma) * (-3 + 4 * cos2sigmam2)));

			// eq. 10
			double C = f / 16 * cos2alpha * (4 + f * (4 - 3 * cos2alpha));

			// eq. 11 (modified)
			lambda0 = lambda;
			lambda = omega + (1 - C) * f * sinalpha * (sigma + C * sinsigma * (cos2sigmam + C * cossigma * (-1 + 2 * cos2sigmam2)));

			// see how much improvement we got
			interLimit--;

			if ((interLimit >= 1) && (Math.abs((lambda - lambda0) / lambda) < 1e-13)) {
				converged = true;
				break;
			}

		} while (Math.abs((lambda - lambda0) / lambda) >= 1e-13 && interLimit >= 0);

		// eq. 19
		double s = b * A * (sigma - deltasigma);
		double alpha1;
		double alpha2;

		// didn't converge? must be N/S
		if (!converged) {
			if (phi1 > phi2) {
				alpha1 = 180.0;
				alpha2 = 0.0;
			}
			else if (phi1 < phi2) {
				alpha1 = 0.0;
				alpha2 = 180.0;
			}
			else {
				alpha1 = Double.NaN;
				alpha2 = Double.NaN;
			}
		}

		// else, it converged, so do the math
		else {
			double radians;

			// eq. 20
			radians = Math.atan2(cosU2 * Math.sin(lambda), (cosU1sinU2 - sinU1cosU2 * Math.cos(lambda)));
			if (radians < 0.0) radians += TwoPi;
			alpha1 = Math.toDegrees(radians);

			// eq. 21
			radians = Math.atan2(cosU1 * Math.sin(lambda), (-sinU1cosU2 + cosU1sinU2 * Math.cos(lambda))) + Math.PI;
			if (radians < 0.0) radians += TwoPi;
			alpha2 = Math.toDegrees(radians);
		}

		if (alpha1 >= 360.0) alpha1 -= 360.0;
		if (alpha2 >= 360.0) alpha2 -= 360.0;

		return new GeodeticCurve(s, alpha1, alpha2);
	}

	/**
	 * <p>
	 * Calculate the three dimensional geodetic measurement between two positions
	 * measured in reference to a specified ellipsoid.
	 * </p>
	 * <p>
	 * This calculation is performed by first computing a new ellipsoid by
	 * expanding or contracting the reference ellipsoid such that the new
	 * ellipsoid passes through the average elevation of the two positions. A
	 * geodetic curve across the new ellisoid is calculated. The point-to-point
	 * distance is calculated as the hypotenuse of a right triangle where the
	 * length of one side is the ellipsoidal distance and the other is the
	 * difference in elevation.
	 * </p>
	 * 
	 * @param refEllipsoid reference ellipsoid to use
	 * @param start starting position
	 * @param end ending position
	 * @return
	 */
	public GeodeticMeasurement calculateGeodeticMeasurement(Ellipsoid refEllipsoid, GlobalPosition start, GlobalPosition end) {
		// calculate elevation differences
		double elev1 = start.getElevation();
		double elev2 = end.getElevation();
		double elev12 = (elev1 + elev2) / 2.0;

		// calculate latitude differences
		double phi1 = Math.toRadians(start.getLatitude());
		double phi2 = Math.toRadians(end.getLatitude());
		double phi12 = (phi1 + phi2) / 2.0;

		// calculate a new ellipsoid to accommodate average elevation
		double refA = refEllipsoid.getSemiMajorAxis();
		double f = refEllipsoid.getFlattening();
		double a = refA + elev12 * (1.0 + f * Math.sin(phi12));
		Ellipsoid ellipsoid = Ellipsoid.fromAAndF(a, f);

		// calculate the curve at the average elevation
		GeodeticCurve averageCurve = calculateGeodeticCurve(ellipsoid, start, end);

		// return the measurement
		return new GeodeticMeasurement(averageCurve, elev2 - elev1);
	}
}
