# Supplementary material for: Enhancing human activity recognition with machine learning: insights from smartphone accelerometer and magnetometer data
Source: PeerJ Comput Sci. 2025 Sep 15;11:e3137. doi: 10.7717/peerj-cs.3137 (PMC12453735; doi:10.7717/peerj-cs.3137)
Supplement: Supplemental Information 1 [file peerj-cs-11-3137-s001.zip › FeatureExtraction/src/featureextractionfinal/base/comirva/audio/util/MFCC.java]

package featureextractionfinal.base.comirva.audio.util;

import java.io.IOException;
import java.util.Vector;

import featureextractionfinal.base.comirva.audio.util.math.Matrix;

/**
 * <b>Mel Frequency Cepstrum Coefficients - MFCCs</b>
 *
 * <p>Description: </p>
 * Computes the MFCC representation of a pcm signal. The signal is cut into
 * short overlapping frames, and for each frame, a feature vector is is computed,
 * which consists of Mel Frequency Cepstrum Coefficients.<br>
 * The cepstrum is the inverse Fourier transform of the log-spectrum. We call
 * mel-cepstrum the cepstrum computed after a non-linear frequency wrapping onto
 * a perceptual frequency scale, the Mel-frequency scale. Since it is a inverse
 * Fourier transform, the resulting coefficients are called Mel frequency
 * cepstrum coefficients (MFCC). Only the first few coefficients are used to
 * represent a frame. The number of coefficients is a an important parameter.
 * Therefore MFCCs provide a low-dimensional, smoothed version of the log
 * spectrum, and thus are a good and compact representation of the spectral shape.
 * They are widely used as features for speech recognition, and have also proved
 * useful in music instrument recognition [1].<br>
 *<br>
 * [1] Aucouturier, Pachet "Improving Trimbre Similarity: How high's the sky?",
 *     in Journal of Negative Results in Speech and Audio Sciences, 1(1), 2004.
 *
 *
 * @author Klaus Seyerlehner
 * @version 1.0
 */
public class MFCC
{
  //general fields
  protected int windowSize;
  protected int hopSize;
  protected float sampleRate;
  protected double baseFreq;

  //fields concerning the mel filter banks
  protected double minFreq;
  protected double maxFreq;
  protected int numberFilters;

  //fields concerning the MFCCs settings
  protected int numberCoefficients;
  protected boolean useFirstCoefficient;

  //implementation details
  private double[] inputData;
  private double[] buffer;
  private Matrix dctMatrix;
  private Matrix melFilterBanks;
  private FFT normalizedPowerFFT;


  /**
   * Creates a new MFCC object with default window size of 512 for the given
   * sample rate. The overleap of the windows is fixed at 50 percent. The number
   * of coefficients is set to 20 and the first coefficient is in use. The
   * 40 mel-filters are place in the range from 20 to 16000 Hz.
   *�
   * @param sampleRate float sampes per second, must be greater than zero; not
   *                         wohle-numbered values get rounded
   * @throws IllegalArgumentException raised if mehtod contract is violated
   */
  public MFCC(float sampleRate) throws IllegalArgumentException
  {
    this(sampleRate, 512, 16, true, 20.0, 16000.0, 40);
  }


  /**
   * Creates a new MFCC object. 40 mel-filters are place in the range from 20 to
   * 16000 Hz.
   *
   * @param sampleRate float sampes per second, must be greater than zero; not
   *                         wohle-numbered values get rounded
   * @param windowSize int size of window; must be 2^n and at least 32
   * @param numberCoefficients int must be grate or equal to 1 and smaller than
   *                               the number of filters
   * @param useFirstCoefficient boolean indicates whether the first coefficient
   *                                    of the dct process should be used in the
   *                                    mfcc feature vector or not
   * @throws IllegalArgumentException raised if mehtod contract is violated
   */
  public MFCC(float sampleRate, int windowSize, int numberCoefficients, boolean useFirstCoefficient) throws IllegalArgumentException
  {
    this(sampleRate, windowSize, numberCoefficients, useFirstCoefficient, 20.0, 16000.0, 40);
  }

  /**
   * Creates a new MFCC object. 40 mel-filters are place in the range from 20 to
   * 16000 Hz.
   *
   * @param sampleRate float sampes per second, must be greater than zero; not
   *                         wohle-numbered values get rounded
   * @param windowSize int size of window; must be 2^n and at least 32
   * @param numberCoefficients int must be grate or equal to 1 and smaller than
   *                               the number of filters
   * @param useFirstCoefficient boolean indicates whether the first coefficient
   *                                    of the dct process should be used in the
   *                                    mfcc feature vector or not
   * @param minFreq double start of the interval to place the mel-filters in
   * @param maxFreq double end of the interval to place the mel-filters in
   * @param numberFilters int number of mel-filters to place in the interval
   * @throws IllegalArgumentException raised if mehtod contract is violated
   */
  public MFCC(float sampleRate, int windowSize, int numberCoefficients, boolean useFirstCoefficient, double minFreq, double maxFreq, int numberFilters) throws IllegalArgumentException
  {
    //check for correct window size
    if(windowSize < 32)
    {
        throw new IllegalArgumentException("window size must be at least 32");
    }
    else
    {
        int i = 32;
        while(i < windowSize && i < Integer.MAX_VALUE)
          i = i << 1;

        if(i != windowSize)
            throw new IllegalArgumentException("window size must be 2^n");
    }

    //check sample rate
    sampleRate = Math.round(sampleRate);
    if(sampleRate < 1)
      throw new IllegalArgumentException("sample rate must be at least 1");

    //check numberFilters
    if(numberFilters < 2 || numberFilters > (windowSize/2) + 1)
      throw new IllegalArgumentException("number filters must be at least 2 and smaller than the nyquist frequency");

    //check numberCoefficients
    if(numberCoefficients < 1 || numberCoefficients >= numberFilters)
      throw new IllegalArgumentException("the number of coefficients must be greater or equal to 1 and samller than the number of filters");

    //check minFreq/maxFreq
    if(minFreq <= 0 || minFreq > maxFreq || maxFreq > 88200.0f)
      throw new IllegalArgumentException("the min. frequency must be greater 0 smaller than the max. frequency, which must be smaller than 88200.0");;

    this.sampleRate = sampleRate;
    this.windowSize = windowSize;
    this.hopSize = windowSize/2; //50% Overleap
    this.baseFreq = sampleRate/windowSize;

    this.numberCoefficients = numberCoefficients;
    this.useFirstCoefficient = useFirstCoefficient;

    this.minFreq = minFreq;
    this.maxFreq = maxFreq;
    this.numberFilters = numberFilters;

    //create buffers
    inputData = new double[windowSize];
    buffer = new double[windowSize];

    //store filter weights and DCT matrix due to performance reason
    melFilterBanks = getMelFilterBanks();
    dctMatrix = getDCTMatrix();

    //create power fft object
    normalizedPowerFFT = new FFT(FFT.FFT_NORMALIZED_POWER, windowSize, FFT.WND_HANNING);
  }


  /**
   * Returns the boundaries (start, center, end) of a given number of triangular
   * mel filters at linear scale. Mel-filters are triangular filters on the
   * linear scale with an integral (area) of 1. However they are placed
   * equidistantly on the mel scale, which is non-linear rather logarithmic.
   * The minimum linear frequency and the maximum linear frequency define the
   * mel-scaled interval to equidistantly place the filters.
   * Since mel-filters overlap, an array is used to efficiently store the
   * boundaries of a filter. For example you can get the boundaries of the k-th
   * filter by accessing the returned array as follows:
   *
   * leftBoundary = boundaries[k-1];
   * center = boundaries[k];
   * rightBoundary = boundaries[k+1];
   *
   * @param minFreq double frequency used for the left boundary of the first
   *                       filter
   * @param maxFreq double frequency used for the right boundary of the last
   *                       filter
   * @param numberFilters int number of filters to place within the interval
   *                          [minFreq, maxFreq]
   * @return double[] array countaining the boundaries
   */
  private double[] getMelFilterBankBoundaries(double minFreq, double maxFreq, int numberFilters)
  {
    //create return array
    double[] centers = new double[numberFilters + 2];

    //compute mel min./max. frequency
    double maxFreqMel = linToMelFreq(maxFreq);
    double minFreqMel = linToMelFreq(minFreq);
    double deltaFreqMel = (maxFreqMel - minFreqMel)/(numberFilters + 1);

    //create (numberFilters + 2) equidistant points for the triangles
    double nextCenterMel = minFreqMel;
    for(int i = 0; i < centers.length; i++)
    {
      //transform the points back to linear scale
      centers[i] = melToLinFreq(nextCenterMel);
      nextCenterMel += deltaFreqMel;
    }

    //ajust boundaries to exactly fit the given min./max. frequency
    centers[0] = minFreq;
    centers[numberFilters + 1] = maxFreq;

    return centers;
  }


 /**
  * This method creats a matrix containing <code>numberFilters</code>
  * mel-filters. Each filter is represented by one row of this matrix. Thus all
  * the filters can be applied at once by a simple matrix multiplication.
  *
  * @return Matrix a matrix containing the filter banks
  */
 private Matrix getMelFilterBanks()
  {
    //get boundaries of the different filters
    double[] boundaries = getMelFilterBankBoundaries(minFreq, maxFreq, numberFilters);

    //ignore filters outside of spectrum
    for(int i = 1; i < boundaries.length-1; i++)
    {
      if(boundaries[i] > sampleRate/2 )
      {
        numberFilters = i-1;
        break;
      }
    }

    //create the filter bank matrix
    double[][] matrix = new double[numberFilters][];

    //fill each row of the filter bank matrix with one triangular mel filter
    for(int i = 1; i <= numberFilters; i++)
    {
      double[] filter = new double[(windowSize/2)+1];

      //for each frequency of the fft
      for(int j = 0; j < filter.length; j++)
      {
        //compute the filter weight of the current triangular mel filter
        double freq = baseFreq * j;
        filter[j] = getMelFilterWeight(i, freq, boundaries);
      }

      //add the computed mel filter to the filter bank
      matrix[i-1] = filter;
    }

    //return the filter bank
    return new Matrix(matrix, numberFilters, (windowSize/2)+1);
  }

  /**
   * Returns the filter weight of a given mel filter at a given freqency.
   * Mel-filters are triangular filters on the linear scale with an integral
   * (area) of 1. However they are placed equidistantly on the mel scale, which
   * is non-linear rather logarithmic.
   * Consequently there are lots of high, thin filters at start of the linear
   * scale and rather few and flat filters at the end of the linear scale.
   * Since the start-, center- and end-points of the triangular mel-filters on
   * the linear scale are known, the weigths are computed using linear
   * interpolation.
   *
   * @param filterBank int the number of the mel-filter, used to exract the
   *                       boundaries of the filter from the array
   * @param freq double    the frequency, at which the filter weight should be
   *                       returned
   * @param boundaries double[] an array containing all the boundaries
   * @return double the filter weight
   */
  private double getMelFilterWeight(int filterBank, double freq, double[] boundaries)
  {
    //for most frequencies the filter weight is 0
    double result = 0;

    //compute start- , center- and endpoint as well as the height of the filter
    double start = boundaries[filterBank - 1];
    double center = boundaries[filterBank];
    double end = boundaries[filterBank + 1];
    double height = 2.0d/(end - start);

    //is the frequency within the triangular part of the filter
    if(freq >= start && freq <= end)
    {
      //depending on frequencys position within the triangle
      if(freq < center)
      {
        //...use a ascending linear function
        result = (freq - start) * (height/(center - start));
      }
      else
      {
        //..use a descending linear function
        result = height + ((freq - center) * (-height/(end - center)));
      }
    }

    return result;
  }


  /**
   * Compute mel frequency from linear frequency.
   *
   * @param inputFreq the input frequency in linear scale
   * @return the frequency in a mel scale
   */
  private double linToMelFreq(double inputFreq)
  {
      return (2595.0 * (Math.log(1.0 + inputFreq / 700.0) / Math.log(10.0)));
  }


  /**
   * Compute linear frequency from mel frequency.
   *
   * @param inputFreq the input frequency in mel scale
   * @return the frequency in a linear scale
   */
  private double melToLinFreq(double inputFreq)
  {
      return (700.0 * (Math.pow(10.0, (inputFreq / 2595.0)) - 1.0));
  }


  /**
   * Generates the DCT matrix for the known number of filters (input vector) and
   * for the known number of used coefficients (output vector). Therfore the
   * DCT matrix has the dimensions (numberCoefficients x numberFilters).
   * If useFirstCoefficient is set to false the matrix dimensions are
   * (numberCoefficients-1 x numberFilters). This matrix is a submatrix of the
   * full matrix. Only the frist row is missing.
   *
   * @return Matrix the appropriate DCT matrix
   */
  private Matrix getDCTMatrix()
  {
    //compute constants
    double k = Math.PI/numberFilters;
    double w1 = 1.0/(Math.sqrt(numberFilters));//1.0/(Math.sqrt(numberFilters/2));
    double w2 = Math.sqrt(2.0/numberFilters);//Math.sqrt(2.0/numberFilters)*(Math.sqrt(2.0)/2.0);

    //create new matrix
    Matrix matrix = new Matrix(numberCoefficients, numberFilters);

    //generate dct matrix
    for(int i = 0; i < numberCoefficients; i++)
    {
      for(int j = 0; j < numberFilters; j++)
      {
        if(i == 0)
          matrix.set(i, j, w1 * Math.cos(k*i*(j + 0.5d)));
        else
          matrix.set(i, j, w2 * Math.cos(k*i*(j + 0.5d)));
      }
    }

    //adjust index if we are using first coefficient
    if(!useFirstCoefficient)
      matrix = matrix.getMatrix(1, numberCoefficients-1, 0, numberFilters-1);

    return matrix;
  }

  /**
   * Performs the transformation of the input data to MFCCs.
   * This is done by splitting the given data into windows and processing
   * each of these windows with processWindow().
   *
   * @param input double[] input data is an array of samples, must be a multiple
   *                       of the hop size, must not be a null value
   * @return double[][] an array of arrays contains a double array of Sone value
   *                    for each window
   * @throws IOException if there are any problems regarding the inputstream
   * @throws IllegalArgumentException raised if mehtod contract is violated
   */
  public double[][] process(double[] input) throws IllegalArgumentException, IOException
  {
    //check for null
    if(input == null)
      throw new IllegalArgumentException("input data must not be a null value");

    //check for correct array length
    if((input.length % hopSize) != 0)
        throw new IllegalArgumentException("Input data must be multiple of hop size (windowSize/2).");

    //create return array with appropriate size
    double[][] mfcc = new double[(input.length/hopSize)-1][numberCoefficients];

    //process each window of this audio segment
    for(int i = 0, pos = 0; pos < input.length - hopSize; i++, pos+=hopSize)
      mfcc[i] = processWindow(input, pos);

    return mfcc;
  }


  /**
   * Returns the window size.
   *
   * @return int the window size in samples
   */
  public int getWindowSize()
  {
    return windowSize;
  }


  /**
   * Transforms one window of MFCCs. The following steps are
   * performed: <br>
   * <br>
   * (1) normalized power fft with hanning window function<br>
   * (2) convert to Mel scale by applying a mel filter bank<br>
   * (3) convertion to db<br>
   * (4) finally a DCT is performed to get the mfcc<br>
   *<br>
   * This process is mathematical identical with the process described in [1].
   *
   * @param window double[] data to be converted, must contain enough data for
   *                        one window
   * @param start int start index of the window data
   * @return double[] the window representation in Sone
   * @throws IllegalArgumentException raised if mehtod contract is violated
   */
  public double[] processWindow(double[] window, int start) throws IllegalArgumentException
  {
    //number of unique coefficients, and the rest are symmetrically redundant
    int fftSize = (windowSize / 2) + 1;

    //check start
    if(start < 0)
      throw new IllegalArgumentException("start must be a positve value");

    //check window size
    if(window == null || window.length - start < windowSize)
      throw new IllegalArgumentException("the given data array must not be a null value and must contain data for one window");

    //just copy to buffer
    for (int j = 0; j < windowSize; j++)
      buffer[j] = window[j + start];

    //perform power fft
    normalizedPowerFFT.transform(buffer, null);

    //use all coefficient up to the nequist frequency (ceil((fftSize+1)/2))
    Matrix x = new Matrix(buffer, windowSize);
    x = x.getMatrix(0, fftSize-1, 0, 0); //fftSize-1 is the index of the nyquist frequency

    //apply mel filter banks
    x = melFilterBanks.times(x);

    //to db
    double log10 = 10 * (1 / Math.log(10)); // log for base 10 and scale by factor 10
    x.thrunkAtLowerBoundary(1);
    x.logEquals();
    x.timesEquals(log10);

    //compute DCT
    x = dctMatrix.times(x);

    return x.getColumnPackedCopy();
  }
}
