# Supplementary material for: Enhancing human activity recognition with machine learning: insights from smartphone accelerometer and magnetometer data
Source: PeerJ Comput Sci. 2025 Sep 15;11:e3137. doi: 10.7717/peerj-cs.3137 (PMC12453735; doi:10.7717/peerj-cs.3137)
Supplement: Supplemental Information 1 [file peerj-cs-11-3137-s001.zip › FeatureExtraction/src/featureextractionfinal/base/comirva/audio/util/math/NormalizedConvolution.java]

package featureextractionfinal.base.comirva.audio.util.math;

/**
 * <b>Normalized Convolution</b>
 *
 * <p>Description: </p>
 * This class implements a fast version of the convolution of a filter,
 * represented as a vector, with another vector obtained from a given matrix.
 * For extracting the vector out of the matrix one can specifiy, if column or
 * row vectors should be used. This is done for all vectors in the matrix. <br>
 * <br>
 * For example if you like to blur a matrix using a gaussian filter, you hand in
 * the filter and specify, which dimension of the matrix to blur.<br>
 * <br>
 * Normalized means, that the filter vector used in the constructor will get
 * normalized, such that the sum of the filter weights is 1. Furthermore for the
 * first and the last elements, where one cannot apply the complete filter, a
 * truncated and normalized filter will be used.<br>
 * <br>
 * The general purpose is to perfrom the convolution in a fast way and to reuse
 * the convolution object for a large number of convolutions of the same type.
 *
 * @author Klaus Seyerlehner
 * @version 1.0
 */
public class NormalizedConvolution
{
  //fields
  protected double[] filter;

  //implementation details
  private double[][] normalizedFilterArray;


  /**
   * Creates a <code>NormalizedConvolution</code> object, which can be used to
   * compute the convolution a matrix with the given filter by using the
   * <code>convolute()</code> methode.
   *
   * @param filter double[] the filter used for the convolution e.g. a gaussian
   *                        filter
   *
   * @throws IllegalArgumentException the given filter must not be a null value
   *                                  and must have an odd length greater or
   *                                  equal to 3
   */
  public NormalizedConvolution(double[] filter) throws IllegalArgumentException
  {
    //check arguments
    if(filter == null)
      throw new IllegalArgumentException("the given filter must not be a null value;");

    if(filter.length % 2 != 1 || filter.length < 3)
      throw new IllegalArgumentException("the given filter must have an odd length greater or equal to 3;");

    //set fields
    this.filter = filter;

     //compute normalized filter array
    this.normalizedFilterArray = getNormalizedFilterArray(filter);
  }


  /**
   * Perform the convolution of the given matrix according to the specified
   * dimension. The filter has been fixed during the construction of the
   * <code>NormalizedConvolution</code> object.
   *
   * @param A Matrix the matrix to convolute with
   * @param firstDimension boolean if true each of the row vectors will get
   *                               convoluted with the filter, otherwise each
   *                               of the column vectors will be used to
   *                               convolute with
   * @return Matrix as result the completely convoluted matrix will be returned
   */
  public Matrix convolute(Matrix A, boolean firstDimension)
  {
    double[][] data;
    Matrix B;

    //depending on the dimension either convolute the row or column vectors
    if(firstDimension)
    {
      data = A.getArrayCopy();

      //for each row vector compute the convolution with the filter
      for (int i = 0; i < data.length; i++)
        data[i] = computeConvolution(data[i], normalizedFilterArray);

      B = new Matrix(data);
    }
    else
    {
      B = A.transpose();
      data = B.getArray();

      //for each column vector compute the convolution with the filter
      for (int i = 0; i < data.length; i++)
        data[i] = computeConvolution(data[i], normalizedFilterArray);

      B = new Matrix(data);
      B = B.transpose();
    }
    return B;
  }


  /**
   * Computes the convolution of a vector and a filter.
   *
   * @param data double[] the input vector to convolute with the filter
   * @param filterArray double[][] a filter array containing the normalized
   *                               filter and truncated normalized filters for
   *                               the start and ending elements of the vector.
   * @return double[] the result of the convolution
   */
  private double[] computeConvolution(double[] data, double[][] filterArray)
  {
    double[] output = new double[data.length];
    double sum = 0;
    int halfFilter = filterArray.length/2;

    //compute for each position the convolution with the filter
    for(int i = 0; i < data.length; i++)
    {
      sum = 0;
      if(i < halfFilter)
      {
        //for the first elements use some truncated filters
        for(int j = 0; j < filterArray[i].length; j++)
          sum += filterArray[i][j] * data[j];
      }
      else if(i >= (data.length - halfFilter))
      {
        //for the last elements use some truncated filters
        int filterArrayIndex = filterArray.length - (data.length - i);
        for(int j = 0; j < filterArray[filterArrayIndex].length; j++)
          sum += filterArray[filterArrayIndex][j] * data[i + j - halfFilter];
      }
      else
      {
        //for all other elements use the complete filter
        int filterArrayIndex = halfFilter;
        for(int j = 0; j < filterArray[filterArrayIndex].length; j++)
          sum += filterArray[filterArrayIndex][j] * data[i + j - halfFilter];
      }

      output[i] = sum;
    }

    return output;
  }


  /**
   * Computes normalized and truncated filters and returns them in an array.
   *
   * @param filter double[] filter to compute normalized and truncated versions of
   * @return double[][] an array containing normalized and truncated version of
   *                    the given filter
   */
  private double[][] getNormalizedFilterArray(double[] filter)
  {
    double[][] array = new double[filter.length][];

    int filterCount = 0;

    //computes all possible truncated versions of the filter
    for(int start = filter.length / 2; start > - filter.length / 2 - 1; start--)
    {
      array[filterCount] = new double[filter.length - Math.abs(start)];
      for (int i = 0, indexCount = 0; i + start < filter.length && i < filter.length; i++)
      {
        if(start + i >= 0)
        {
          array[filterCount][indexCount] = filter[start + i];
          indexCount++;
        }
      }

      //normalize filter
      normalizeFilter(array[filterCount]);
      filterCount++;
    }

    return array;
  }


  /**
   * Normalizes a given filter array in place.
   *
   * @param filter double[] the filter to normalize
   */
  private void normalizeFilter(double[] filter)
  {
    double sum = 0;

    //compute filter sum
    for(int i = 0; i < filter.length; i++)
      sum += filter[i];

    //normalize
    for(int i = 0; i < filter.length; i++)
      filter[i]/=sum;
  }
}
