# Supplementary material for: Enhancing human activity recognition with machine learning: insights from smartphone accelerometer and magnetometer data
Source: PeerJ Comput Sci. 2025 Sep 15;11:e3137. doi: 10.7717/peerj-cs.3137 (PMC12453735; doi:10.7717/peerj-cs.3137)
Supplement: Supplemental Information 1 [file peerj-cs-11-3137-s001.zip › FeatureExtraction/src/featureextractionfinal/base/comirva/audio/util/math/Maths.java]

package featureextractionfinal.base.comirva.audio.util.math;


public class Maths {


   /** sqrt(a^2 + b^2) without under/overflow. **/


   public static double hypot(double a, double b) {

      double r;

      if (Math.abs(a) > Math.abs(b)) {

         r = b/a;

         r = Math.abs(a)*Math.sqrt(1+r*r);

      } else if (b != 0) {

         r = a/b;

         r = Math.abs(b)*Math.sqrt(1+r*r);

      } else {

         r = 0.0;

      }

      return r;

   }

}
